# Supplementary material for: The fingernail clams (Bivalvia: Veneroida: Sphaeriidae) of Morocco: Diversity, distribution and conservation status
Source: Biodivers Data J. 2021 Dec 2;9:e73346. doi: 10.3897/BDJ.9.e73346 (PMC8671715; doi:10.3897/BDJ.9.e73346)
Supplement: XML Treatment for Pisidium casertanum [file BDJ.9.e73346-treatment1.xml]

<!DOCTYPE tp:taxon-treatment
  PUBLIC "-//TaxonX//DTD Taxonomic Treatment Publishing DTD v0 20100105//EN" "tax-treatment-NSO.dtd">
<tp:taxon-treatment xmlns:tp="http://www.plazi.org/taxpub"><tp:treatment-meta><mixed-citation publication-type="journal"><person-group><name><surname>Rassam</surname><given-names>Hanane</given-names></name><name><surname>Ghamizi</surname><given-names>Mohamed</given-names></name><name><surname>Benaissa</surname><given-names>Hassan</given-names></name><name><surname>Clewing</surname><given-names>Catharina</given-names></name><name><surname>Albrecht</surname><given-names>Christian</given-names></name></person-group><article-title>The fingernail clams (<tp:taxon-name><tp:taxon-name-part taxon-name-part-type="class">Bivalvia</tp:taxon-name-part></tp:taxon-name>: <tp:taxon-name><tp:taxon-name-part taxon-name-part-type="order">Veneroida</tp:taxon-name-part></tp:taxon-name>: <tp:taxon-name><tp:taxon-name-part taxon-name-part-type="family">Sphaeriidae</tp:taxon-name-part></tp:taxon-name>) of Morocco: Diversity, distribution and conservation status</article-title><source>Biodivers Data J</source><day>02</day><month>12</month><year>2021</year><volume>9</volume><pub-id pub-id-type="doi">10.3897/BDJ.9.e73346</pub-id></mixed-citation></tp:treatment-meta><tp:nomenclature><tp:taxon-name>
              <object-id xmlns:xlink="http://www.w3.org/1999/xlink" content-type="arpha" xlink:type="simple">93D7D7AA-9D4A-5C37-B890-7589A20E1624</object-id>
              <tp:taxon-name-part taxon-name-part-type="genus">Pisidium</tp:taxon-name-part>
              <tp:taxon-name-part taxon-name-part-type="species">casertanum</tp:taxon-name-part>
            </tp:taxon-name><tp:taxon-authority>(Poli, 1791)</tp:taxon-authority></tp:nomenclature><tp:treatment-sec sec-type="Ecological interactions"><title>Ecological interactions</title><sec sec-type="Native status"><title>Native status</title><p>Autochtonous</p></sec></tp:treatment-sec><tp:treatment-sec sec-type="Distribution"><title>Distribution</title><p>Cosmopolitan. More widely present in the Northern Hemisphere than the Southern one where it is more limited to high altitudes localities (<xref ref-type="bibr" rid="B7406748">Kuiper 1983</xref>). Widespread throughout Morocco.</p></tp:treatment-sec><tp:treatment-sec sec-type="Notes"><title>Notes</title><p>Shell dimensions: Mean length = 4.09 ± 0.7 mm; Mean height = 3.42 ± 0.59 mm; Mean width = 2.52 ± 0.76 mm.</p><p>Key features: Extremely variable, but can be separated from other species by its flattened umbo and shell (Fig. <xref ref-type="fig" rid="F7408629">6</xref>). Periostracum silky, coated with ferruginous deposits. The dorsal margin is relatively long. Cardinal teeth: C2 arched, C4 straight and short, C3 strongly curved, at times bifurcated posteriorly.</p><p>Remarks: The species is known to be highly variable morphologically (<xref ref-type="bibr" rid="B7406537">Rassam et al. 2021b</xref>). The different morphological forms that the species can take are related to the effect of habitat conditions (<xref ref-type="bibr" rid="B7407364">Piechocki 1989</xref>).</p></tp:treatment-sec><tp:treatment-sec><!--Section generated to contain objects referenced in tp:taxon-treatment.--><fig id="F7408629" position="float" orientation="portrait"><object-id xmlns:xlink="http://www.w3.org/1999/xlink" content-type="arpha" xlink:type="simple">A7D9C82D-3B6A-5C37-8289-40966FF28C8E</object-id><object-id xmlns:xlink="http://www.w3.org/1999/xlink" content-type="doi" xlink:type="simple">10.3897/BDJ.9.e73346.figure6</object-id><label>Figure 6.</label><caption><p><italic><tp:taxon-name><tp:taxon-name-part taxon-name-part-type="genus" reg="Pisidium">Pisidium</tp:taxon-name-part><tp:taxon-name-part taxon-name-part-type="species" reg="casertanum">casertanum</tp:taxon-name-part></tp:taxon-name></italic> from Ouzioua River <bold>a</bold> External view of the whole animal (left and right); <bold>b</bold> Dorsal view; <bold>c</bold> internal view of hinge plate of left and right valves.</p></caption><graphic xmlns:xlink="http://www.w3.org/1999/xlink" xlink:href="bdj-09-e73346-g006.jpg" position="float" id="oo_577820.jpg" orientation="portrait" xlink:type="simple"><uri content-type="original_file" xlink:type="simple">https://binary.pensoft.net/fig/577820</uri></graphic></fig></tp:treatment-sec><ref-list><ref id="B7406748"><element-citation xmlns:xlink="http://www.w3.org/1999/xlink" publication-type="article" xlink:type="simple"><person-group person-group-type="author"><name name-style="western"><surname>Kuiper</surname><given-names>J. G.J.</given-names></name></person-group><year>1983</year><article-title>The <tp:taxon-name><tp:taxon-name-part taxon-name-part-type="family">Sphaeriidae</tp:taxon-name-part></tp:taxon-name> of Australia</article-title><source>Basteria</source><volume>47</volume><fpage>3</fpage><lpage>52</lpage></element-citation></ref><ref id="B7406537"><element-citation xmlns:xlink="http://www.w3.org/1999/xlink" publication-type="article" xlink:type="simple"><person-group person-group-type="author"><name name-style="western"><surname>Rassam</surname><given-names>Hanane</given-names></name><name name-style="western"><surname>Albrecht</surname><given-names>Christian</given-names></name><name name-style="western"><surname>Sousa</surname><given-names>Ronaldo</given-names></name><name name-style="western"><surname>Lopes-Lima</surname><given-names>Manuel</given-names></name><name name-style="western"><surname>Benaissa</surname><given-names>Hassan</given-names></name><name name-style="western"><surname>Ghamizi</surname><given-names>Mohamed</given-names></name></person-group><year>2021</year><article-title>Intraspecific variation in the common pea clam, <italic><tp:taxon-name><tp:taxon-name-part taxon-name-part-type="genus" reg="Pisidium">Pisidium</tp:taxon-name-part><tp:taxon-name-part taxon-name-part-type="species" reg="casertanum">casertanum</tp:taxon-name-part></tp:taxon-name></italic> (Poli, 1791) (<tp:taxon-name><tp:taxon-name-part taxon-name-part-type="class">Bivalvia</tp:taxon-name-part></tp:taxon-name>: <tp:taxon-name><tp:taxon-name-part taxon-name-part-type="family">Sphaeriidae</tp:taxon-name-part></tp:taxon-name>): A geometric morphometric analysis</article-title><source>Malacologia</source><volume>63</volume><issue>2</issue><pub-id pub-id-type="doi">10.4002/040.063.0203</pub-id></element-citation></ref><ref id="B7407364"><element-citation xmlns:xlink="http://www.w3.org/1999/xlink" publication-type="article" xlink:type="simple"><person-group person-group-type="author"><name name-style="western"><surname>Piechocki</surname><given-names>A.</given-names></name></person-group><year>1989</year><article-title>The <tp:taxon-name><tp:taxon-name-part taxon-name-part-type="family">Sphaeriidae</tp:taxon-name-part></tp:taxon-name> of Poland (<tp:taxon-name><tp:taxon-name-part taxon-name-part-type="class">Bivalvia</tp:taxon-name-part></tp:taxon-name>, Eulamellibranchia).</article-title><source>Annales Zoologici</source><volume>24</volume><fpage>249</fpage><lpage>320</lpage></element-citation></ref></ref-list></tp:taxon-treatment>
