# Supplementary material for: The fingernail clams (Bivalvia: Veneroida: Sphaeriidae) of Morocco: Diversity, distribution and conservation status
Source: Biodivers Data J. 2021 Dec 2;9:e73346. doi: 10.3897/BDJ.9.e73346 (PMC8671715; doi:10.3897/BDJ.9.e73346)
Supplement: XML Treatment for Pisidium subtruncatum [file BDJ.9.e73346-treatment2.xml]

<!DOCTYPE tp:taxon-treatment
  PUBLIC "-//TaxonX//DTD Taxonomic Treatment Publishing DTD v0 20100105//EN" "tax-treatment-NSO.dtd">
<tp:taxon-treatment xmlns:tp="http://www.plazi.org/taxpub"><tp:treatment-meta><mixed-citation publication-type="journal"><person-group><name><surname>Rassam</surname><given-names>Hanane</given-names></name><name><surname>Ghamizi</surname><given-names>Mohamed</given-names></name><name><surname>Benaissa</surname><given-names>Hassan</given-names></name><name><surname>Clewing</surname><given-names>Catharina</given-names></name><name><surname>Albrecht</surname><given-names>Christian</given-names></name></person-group><article-title>The fingernail clams (<tp:taxon-name><tp:taxon-name-part taxon-name-part-type="class">Bivalvia</tp:taxon-name-part></tp:taxon-name>: <tp:taxon-name><tp:taxon-name-part taxon-name-part-type="order">Veneroida</tp:taxon-name-part></tp:taxon-name>: <tp:taxon-name><tp:taxon-name-part taxon-name-part-type="family">Sphaeriidae</tp:taxon-name-part></tp:taxon-name>) of Morocco: Diversity, distribution and conservation status</article-title><source>Biodivers Data J</source><day>02</day><month>12</month><year>2021</year><volume>9</volume><pub-id pub-id-type="doi">10.3897/BDJ.9.e73346</pub-id></mixed-citation></tp:treatment-meta><tp:nomenclature><tp:taxon-name>
              <object-id xmlns:xlink="http://www.w3.org/1999/xlink" content-type="arpha" xlink:type="simple">A79549B4-EFDB-54F1-9F95-4E41506806C9</object-id>
              <tp:taxon-name-part taxon-name-part-type="genus">Pisidium</tp:taxon-name-part>
              <tp:taxon-name-part taxon-name-part-type="species">subtruncatum</tp:taxon-name-part>
            </tp:taxon-name><tp:taxon-authority>Malm, 1855</tp:taxon-authority></tp:nomenclature><tp:treatment-sec sec-type="Ecological interactions"><title>Ecological interactions</title><sec sec-type="Native status"><title>Native status</title><p>Autochtonous</p></sec></tp:treatment-sec><tp:treatment-sec sec-type="Distribution"><title>Distribution</title><p>Holarctic. Found in Europe, North Africa, Siberia to Baikal Lake and North America (<xref ref-type="bibr" rid="B7406922">Ellis 1978</xref>).</p></tp:treatment-sec><tp:treatment-sec sec-type="Notes"><title>Notes</title><p>Shell dimensions: Mean length = 2.92 ± 1.23 mm; Mean height = 2.45 ± 1.08 mm; Mean width = 1.74 ± 1.37 mm.</p><p>Key features: Subtriangular shape with a striated shell, opisthogyrous umbo (Fig. <xref ref-type="fig" rid="F7408833">7</xref>). Posterior end truncated and anterior part elongated. The hinge plate is relatively thick and arched. The left valve has 2 long parallel cardinal teeth (C2, C4). C3 is relatively straight and slightly curved, while lateral teeth are well-developed.</p></tp:treatment-sec><tp:treatment-sec><!--Section generated to contain objects referenced in tp:taxon-treatment.--><fig id="F7408833" position="float" orientation="portrait"><object-id xmlns:xlink="http://www.w3.org/1999/xlink" content-type="arpha" xlink:type="simple">D171D802-BE9E-5BB9-AACA-4E8C1EF997ED</object-id><object-id xmlns:xlink="http://www.w3.org/1999/xlink" content-type="doi" xlink:type="simple">10.3897/BDJ.9.e73346.figure7</object-id><label>Figure 7.</label><caption><p><italic><tp:taxon-name><tp:taxon-name-part taxon-name-part-type="genus" reg="Pisidium">Pisidium</tp:taxon-name-part><tp:taxon-name-part taxon-name-part-type="species" reg="subtruncatum">subtruncatum</tp:taxon-name-part></tp:taxon-name></italic> from Fendel spring <bold>a</bold> External view of the whole animal (left and right); <bold>b</bold> Dorsal view; <bold>c</bold> internal view of hinge plate of left and right valves.</p></caption><graphic xmlns:xlink="http://www.w3.org/1999/xlink" xlink:href="bdj-09-e73346-g007.jpg" position="float" id="oo_577836.jpg" orientation="portrait" xlink:type="simple"><uri content-type="original_file" xlink:type="simple">https://binary.pensoft.net/fig/577836</uri></graphic></fig></tp:treatment-sec><ref-list><ref id="B7406922"><element-citation xmlns:xlink="http://www.w3.org/1999/xlink" publication-type="article" xlink:type="simple"><person-group person-group-type="author"><name name-style="western"><surname>Ellis</surname><given-names>A.</given-names></name></person-group><year>1978</year><article-title>British freshwater bivalve <tp:taxon-name><tp:taxon-name-part taxon-name-part-type="phylum">mollusca</tp:taxon-name-part></tp:taxon-name>. Keys and notes for the identification of the species. Linnean Society, London Synopses of the British fauna</article-title><source>Linnean Society, London Synopses of the British Fauna</source><volume>11</volume><fpage>1</fpage><lpage>109</lpage></element-citation></ref></ref-list></tp:taxon-treatment>
