# Supplementary material for: The fingernail clams (Bivalvia: Veneroida: Sphaeriidae) of Morocco: Diversity, distribution and conservation status
Source: Biodivers Data J. 2021 Dec 2;9:e73346. doi: 10.3897/BDJ.9.e73346 (PMC8671715; doi:10.3897/BDJ.9.e73346)
Supplement: XML Treatment for Pisidium personatum [file BDJ.9.e73346-treatment3.xml]

<!DOCTYPE tp:taxon-treatment
  PUBLIC "-//TaxonX//DTD Taxonomic Treatment Publishing DTD v0 20100105//EN" "tax-treatment-NSO.dtd">
<tp:taxon-treatment xmlns:tp="http://www.plazi.org/taxpub"><tp:treatment-meta><mixed-citation publication-type="journal"><person-group><name><surname>Rassam</surname><given-names>Hanane</given-names></name><name><surname>Ghamizi</surname><given-names>Mohamed</given-names></name><name><surname>Benaissa</surname><given-names>Hassan</given-names></name><name><surname>Clewing</surname><given-names>Catharina</given-names></name><name><surname>Albrecht</surname><given-names>Christian</given-names></name></person-group><article-title>The fingernail clams (<tp:taxon-name><tp:taxon-name-part taxon-name-part-type="class">Bivalvia</tp:taxon-name-part></tp:taxon-name>: <tp:taxon-name><tp:taxon-name-part taxon-name-part-type="order">Veneroida</tp:taxon-name-part></tp:taxon-name>: <tp:taxon-name><tp:taxon-name-part taxon-name-part-type="family">Sphaeriidae</tp:taxon-name-part></tp:taxon-name>) of Morocco: Diversity, distribution and conservation status</article-title><source>Biodivers Data J</source><day>02</day><month>12</month><year>2021</year><volume>9</volume><pub-id pub-id-type="doi">10.3897/BDJ.9.e73346</pub-id></mixed-citation></tp:treatment-meta><tp:nomenclature><tp:taxon-name>
              <object-id xmlns:xlink="http://www.w3.org/1999/xlink" content-type="arpha" xlink:type="simple">03D8325B-A730-5B18-8BE0-6089181B3E30</object-id>
              <tp:taxon-name-part taxon-name-part-type="genus">Pisidium</tp:taxon-name-part>
              <tp:taxon-name-part taxon-name-part-type="species">personatum</tp:taxon-name-part>
            </tp:taxon-name><tp:taxon-authority>Malm, 1855</tp:taxon-authority></tp:nomenclature><tp:treatment-sec sec-type="Ecological interactions"><title>Ecological interactions</title><sec sec-type="Native status"><title>Native status</title><p>Autochtonous</p></sec></tp:treatment-sec><tp:treatment-sec sec-type="Distribution"><title>Distribution</title><p>Europe, Asia and North Africa (<xref ref-type="bibr" rid="B7406748">Kuiper 1983</xref>)</p></tp:treatment-sec><tp:treatment-sec sec-type="Notes"><title>Notes</title><p>Shell dimensions: Mean length = 2.92 ± 0.7 mm; Mean height = 2.45 ± 0.6 mm; Mean width = 1.74 ± 0.88 mm.</p><p>Key features: Rounded shape, centrally located umbo, but not prominent. The presence of a raised callus in the hinge is a specific feature of the species (Fig. <xref ref-type="fig" rid="F7408837">8</xref>), lying between the lateral teeth and the ligament pit. The callus is mainly present in the right valve and may be absent in the left valve.</p><p>Remarks: <italic><tp:taxon-name><tp:taxon-name-part taxon-name-part-type="genus" reg="Pisidium">Pisidium</tp:taxon-name-part><tp:taxon-name-part taxon-name-part-type="species" reg="personatum">personatum</tp:taxon-name-part></tp:taxon-name></italic> may be confused with <italic><tp:taxon-name><tp:taxon-name-part taxon-name-part-type="genus" reg="Pisidium">P.</tp:taxon-name-part><tp:taxon-name-part taxon-name-part-type="species" reg="casertanum">casertanum</tp:taxon-name-part></tp:taxon-name></italic> as both species share similar morphological features, but <italic><tp:taxon-name><tp:taxon-name-part taxon-name-part-type="genus" reg="Pisidium">P.</tp:taxon-name-part><tp:taxon-name-part taxon-name-part-type="species" reg="personatum">personatum</tp:taxon-name-part></tp:taxon-name></italic> can be easily identified from other species of <italic><tp:taxon-name><tp:taxon-name-part taxon-name-part-type="genus" reg="Pisidium">Pisidium</tp:taxon-name-part></tp:taxon-name></italic> by the presence of a callus in the hinge plate between the ligament pit and the lateral teeth on both valves, although it is less marked on the left valve.</p></tp:treatment-sec><tp:treatment-sec><!--Section generated to contain objects referenced in tp:taxon-treatment.--><fig id="F7408837" position="float" orientation="portrait"><object-id xmlns:xlink="http://www.w3.org/1999/xlink" content-type="arpha" xlink:type="simple">4F93FFD3-27D0-5B2B-89CA-DC8523E74C4F</object-id><object-id xmlns:xlink="http://www.w3.org/1999/xlink" content-type="doi" xlink:type="simple">10.3897/BDJ.9.e73346.figure8</object-id><label>Figure 8.</label><caption><p><italic><tp:taxon-name><tp:taxon-name-part taxon-name-part-type="genus" reg="Pisidium">Pisidium</tp:taxon-name-part><tp:taxon-name-part taxon-name-part-type="species" reg="personatum">personatum</tp:taxon-name-part></tp:taxon-name></italic> from Tessaout River <bold>a</bold> External view of the whole animal (left and right); <bold>b</bold> Dorsal view; <bold>c</bold> internal view of hinge plate of left and right valves.</p></caption><graphic xmlns:xlink="http://www.w3.org/1999/xlink" xlink:href="bdj-09-e73346-g008.jpg" position="float" id="oo_577824.jpg" orientation="portrait" xlink:type="simple"><uri content-type="original_file" xlink:type="simple">https://binary.pensoft.net/fig/577824</uri></graphic></fig></tp:treatment-sec><ref-list><ref id="B7406748"><element-citation xmlns:xlink="http://www.w3.org/1999/xlink" publication-type="article" xlink:type="simple"><person-group person-group-type="author"><name name-style="western"><surname>Kuiper</surname><given-names>J. G.J.</given-names></name></person-group><year>1983</year><article-title>The <tp:taxon-name><tp:taxon-name-part taxon-name-part-type="family">Sphaeriidae</tp:taxon-name-part></tp:taxon-name> of Australia</article-title><source>Basteria</source><volume>47</volume><fpage>3</fpage><lpage>52</lpage></element-citation></ref></ref-list></tp:taxon-treatment>
