# Supplementary material for: The fingernail clams (Bivalvia: Veneroida: Sphaeriidae) of Morocco: Diversity, distribution and conservation status
Source: Biodivers Data J. 2021 Dec 2;9:e73346. doi: 10.3897/BDJ.9.e73346 (PMC8671715; doi:10.3897/BDJ.9.e73346)
Supplement: XML Treatment for Pisidium amnicum [file BDJ.9.e73346-treatment4.xml]

<!DOCTYPE tp:taxon-treatment
  PUBLIC "-//TaxonX//DTD Taxonomic Treatment Publishing DTD v0 20100105//EN" "tax-treatment-NSO.dtd">
<tp:taxon-treatment xmlns:tp="http://www.plazi.org/taxpub"><tp:treatment-meta><mixed-citation publication-type="journal"><person-group><name><surname>Rassam</surname><given-names>Hanane</given-names></name><name><surname>Ghamizi</surname><given-names>Mohamed</given-names></name><name><surname>Benaissa</surname><given-names>Hassan</given-names></name><name><surname>Clewing</surname><given-names>Catharina</given-names></name><name><surname>Albrecht</surname><given-names>Christian</given-names></name></person-group><article-title>The fingernail clams (<tp:taxon-name><tp:taxon-name-part taxon-name-part-type="class">Bivalvia</tp:taxon-name-part></tp:taxon-name>: <tp:taxon-name><tp:taxon-name-part taxon-name-part-type="order">Veneroida</tp:taxon-name-part></tp:taxon-name>: <tp:taxon-name><tp:taxon-name-part taxon-name-part-type="family">Sphaeriidae</tp:taxon-name-part></tp:taxon-name>) of Morocco: Diversity, distribution and conservation status</article-title><source>Biodivers Data J</source><day>02</day><month>12</month><year>2021</year><volume>9</volume><pub-id pub-id-type="doi">10.3897/BDJ.9.e73346</pub-id></mixed-citation></tp:treatment-meta><tp:nomenclature><tp:taxon-name>
              <object-id xmlns:xlink="http://www.w3.org/1999/xlink" content-type="arpha" xlink:type="simple">A6A6F029-80D9-53EC-8E8F-CBF423C0DB65</object-id>
              <tp:taxon-name-part taxon-name-part-type="genus">Pisidium</tp:taxon-name-part>
              <tp:taxon-name-part taxon-name-part-type="species">amnicum</tp:taxon-name-part>
            </tp:taxon-name><tp:taxon-authority>(O. F. Müller, 1774)</tp:taxon-authority></tp:nomenclature><tp:treatment-sec sec-type="Ecological interactions"><title>Ecological interactions</title><sec sec-type="Native status"><title>Native status</title><p>Autochtonous</p></sec></tp:treatment-sec><tp:treatment-sec sec-type="Distribution"><title>Distribution</title><p>Palearctic. More common in the north of Europe than in the south. In Morocco, it was reported in the present study only from a reservoir outlet.</p></tp:treatment-sec><tp:treatment-sec sec-type="Notes"><title>Notes</title><p>Shell dimensions: Mean length = 8.5 ± 1.5 mm; Mean height = 6.96 ± 1.24 mm.</p><p>Key features: Large size (up to 10 mm) and clearly marked striations on the shell, irregularly spaced and denser near the umbo. The umbo is not prominent, placed posteriorly (Fig. <xref ref-type="fig" rid="F7413218">9</xref><xref ref-type="fig" rid="F7413224">b</xref>). The hinge plate is thick. C2 triangular with shorter C4, C3 is triangular and often bifurcated.</p><p>Remarks: <italic><tp:taxon-name><tp:taxon-name-part taxon-name-part-type="genus" reg="Pisidium">Pisidium</tp:taxon-name-part><tp:taxon-name-part taxon-name-part-type="species" reg="amnicum">amnicum</tp:taxon-name-part></tp:taxon-name></italic> remains the largest representative of <italic><tp:taxon-name><tp:taxon-name-part taxon-name-part-type="genus" reg="Pisidium">Pisidium</tp:taxon-name-part></tp:taxon-name></italic> and, thus, it is always easy to distinguish.</p></tp:treatment-sec><tp:treatment-sec><!--Section generated to contain objects referenced in tp:taxon-treatment.--><fig-group id="F7413218" position="float" orientation="portrait"><caption><p>Two species of <tp:taxon-name><tp:taxon-name-part taxon-name-part-type="family">Sphaeriidae</tp:taxon-name-part></tp:taxon-name> from Hachlaf lake. A <italic><tp:taxon-name><tp:taxon-name-part taxon-name-part-type="genus" reg="Musculium">Musculium</tp:taxon-name-part><tp:taxon-name-part taxon-name-part-type="species" reg="lacustre">lacustre</tp:taxon-name-part></tp:taxon-name></italic>, B- <italic><tp:taxon-name><tp:taxon-name-part taxon-name-part-type="genus" reg="Pisidium">Pisidium</tp:taxon-name-part><tp:taxon-name-part taxon-name-part-type="species" reg="amnicum">amnicum</tp:taxon-name-part></tp:taxon-name></italic>. a,b- Internal view of right valve of <italic><tp:taxon-name><tp:taxon-name-part taxon-name-part-type="genus" reg="Musculium">M.</tp:taxon-name-part><tp:taxon-name-part taxon-name-part-type="species" reg="lacustre">lacustre</tp:taxon-name-part></tp:taxon-name></italic> and <italic><tp:taxon-name><tp:taxon-name-part taxon-name-part-type="genus" reg="Pisidium">P.</tp:taxon-name-part><tp:taxon-name-part taxon-name-part-type="species" reg="amnicum">amnicum</tp:taxon-name-part></tp:taxon-name></italic>, respectively, c,d- Hinge plate of right valve of <italic><tp:taxon-name><tp:taxon-name-part taxon-name-part-type="genus" reg="Musculium">M.</tp:taxon-name-part><tp:taxon-name-part taxon-name-part-type="species" reg="lacustre">lacustre</tp:taxon-name-part></tp:taxon-name></italic> and <italic><tp:taxon-name><tp:taxon-name-part taxon-name-part-type="genus" reg="Pisidium">P.</tp:taxon-name-part><tp:taxon-name-part taxon-name-part-type="species" reg="amnicum">amnicum</tp:taxon-name-part></tp:taxon-name></italic>, respectively, e,f- External view of the right valve of <italic><tp:taxon-name><tp:taxon-name-part taxon-name-part-type="genus" reg="Musculium">M.</tp:taxon-name-part><tp:taxon-name-part taxon-name-part-type="species" reg="lacustre">lacustre</tp:taxon-name-part></tp:taxon-name></italic> and <italic><tp:taxon-name><tp:taxon-name-part taxon-name-part-type="genus" reg="Pisidium">P.</tp:taxon-name-part><tp:taxon-name-part taxon-name-part-type="species" reg="amnicum">amnicum</tp:taxon-name-part></tp:taxon-name></italic>, respectively.</p></caption><fig id="F7413223" position="float" orientation="portrait"><object-id xmlns:xlink="http://www.w3.org/1999/xlink" content-type="arpha" xlink:type="simple">7CC0885A-B011-5EC8-8D52-4C01C4E68A93</object-id><object-id xmlns:xlink="http://www.w3.org/1999/xlink" content-type="doi" xlink:type="simple">10.3897/BDJ.9.e73346.figure9a</object-id><label>Figure 9a.</label><graphic xmlns:xlink="http://www.w3.org/1999/xlink" xlink:href="bdj-09-e73346-g009_a.jpg" xlink:type="simple" position="float" orientation="portrait" id="oo_578585.jpg"><uri content-type="original_file" xlink:type="simple">https://binary.pensoft.net/fig/578585</uri></graphic></fig><fig id="F7413224" position="float" orientation="portrait"><object-id xmlns:xlink="http://www.w3.org/1999/xlink" content-type="arpha" xlink:type="simple">BB813731-3BC5-52A5-B6C4-8AA5445D8125</object-id><object-id xmlns:xlink="http://www.w3.org/1999/xlink" content-type="doi" xlink:type="simple">10.3897/BDJ.9.e73346.figure9b</object-id><label>Figure 9b.</label><graphic xmlns:xlink="http://www.w3.org/1999/xlink" xlink:href="bdj-09-e73346-g009_b.jpg" xlink:type="simple" position="float" orientation="portrait" id="oo_578584.jpg"><uri content-type="original_file" xlink:type="simple">https://binary.pensoft.net/fig/578584</uri></graphic></fig></fig-group><fig id="F7413224" position="float" orientation="portrait"><object-id xmlns:xlink="http://www.w3.org/1999/xlink" content-type="arpha" xlink:type="simple">BB813731-3BC5-52A5-B6C4-8AA5445D8125</object-id><object-id xmlns:xlink="http://www.w3.org/1999/xlink" content-type="doi" xlink:type="simple">10.3897/BDJ.9.e73346.figure9b</object-id><label>Figure 9b.</label><graphic xmlns:xlink="http://www.w3.org/1999/xlink" xlink:href="bdj-09-e73346-g009_b.jpg" xlink:type="simple" position="float" orientation="portrait" id="oo_578584.jpg"><uri content-type="original_file" xlink:type="simple">https://binary.pensoft.net/fig/578584</uri></graphic></fig></tp:treatment-sec></tp:taxon-treatment>
