# Supplementary material for: The fingernail clams (Bivalvia: Veneroida: Sphaeriidae) of Morocco: Diversity, distribution and conservation status
Source: Biodivers Data J. 2021 Dec 2;9:e73346. doi: 10.3897/BDJ.9.e73346 (PMC8671715; doi:10.3897/BDJ.9.e73346)
Supplement: XML Treatment for Pisidium sp. [file BDJ.9.e73346-treatment5.xml]

<!DOCTYPE tp:taxon-treatment
  PUBLIC "-//TaxonX//DTD Taxonomic Treatment Publishing DTD v0 20100105//EN" "tax-treatment-NSO.dtd">
<tp:taxon-treatment xmlns:tp="http://www.plazi.org/taxpub"><tp:treatment-meta><mixed-citation publication-type="journal"><person-group><name><surname>Rassam</surname><given-names>Hanane</given-names></name><name><surname>Ghamizi</surname><given-names>Mohamed</given-names></name><name><surname>Benaissa</surname><given-names>Hassan</given-names></name><name><surname>Clewing</surname><given-names>Catharina</given-names></name><name><surname>Albrecht</surname><given-names>Christian</given-names></name></person-group><article-title>The fingernail clams (<tp:taxon-name><tp:taxon-name-part taxon-name-part-type="class">Bivalvia</tp:taxon-name-part></tp:taxon-name>: <tp:taxon-name><tp:taxon-name-part taxon-name-part-type="order">Veneroida</tp:taxon-name-part></tp:taxon-name>: <tp:taxon-name><tp:taxon-name-part taxon-name-part-type="family">Sphaeriidae</tp:taxon-name-part></tp:taxon-name>) of Morocco: Diversity, distribution and conservation status</article-title><source>Biodivers Data J</source><day>02</day><month>12</month><year>2021</year><volume>9</volume><pub-id pub-id-type="doi">10.3897/BDJ.9.e73346</pub-id></mixed-citation></tp:treatment-meta><tp:nomenclature><tp:taxon-name>
              <object-id xmlns:xlink="http://www.w3.org/1999/xlink" content-type="arpha" xlink:type="simple">C9ADD64B-BC78-587C-B053-D9BC682805B3</object-id>
              <tp:taxon-name-part taxon-name-part-type="genus">Pisidium</tp:taxon-name-part>
              <tp:taxon-name-part taxon-name-part-type="undef-species">sp.</tp:taxon-name-part>
            </tp:taxon-name></tp:nomenclature><tp:treatment-sec sec-type="Notes"><title>Notes</title><p>Overall, no external distinguishing morphological features. However, the shell outline and hinge plate are closer to <italic><tp:taxon-name><tp:taxon-name-part taxon-name-part-type="genus" reg="Pisidium">P.</tp:taxon-name-part><tp:taxon-name-part taxon-name-part-type="species" reg="casertanum">casertanum</tp:taxon-name-part></tp:taxon-name></italic> (Fig. <xref ref-type="fig" rid="F7468398">10</xref>).</p></tp:treatment-sec><tp:treatment-sec><!--Section generated to contain objects referenced in tp:taxon-treatment.--><fig id="F7468398" position="float" orientation="portrait"><object-id xmlns:xlink="http://www.w3.org/1999/xlink" content-type="arpha" xlink:type="simple">DC71E9C7-C3E1-5FC7-88BD-2DF2048C40CD</object-id><object-id xmlns:xlink="http://www.w3.org/1999/xlink" content-type="doi" xlink:type="simple">10.3897/BDJ.9.e73346.figure10</object-id><label>Figure 10.</label><caption><p><italic><tp:taxon-name><tp:taxon-name-part taxon-name-part-type="genus" reg="Pisidium">Pisidium</tp:taxon-name-part></tp:taxon-name></italic> sp. from Zaouit Cheikh channel. a- External view of the whole animal (left and right), b- Dorsal view, c- internal view of hinge plate of left and right valves.</p></caption><graphic xmlns:xlink="http://www.w3.org/1999/xlink" xlink:href="bdj-09-e73346-g010.jpg" position="float" id="oo_588856.jpg" orientation="portrait" xlink:type="simple"><uri content-type="original_file" xlink:type="simple">https://binary.pensoft.net/fig/588856</uri></graphic></fig></tp:treatment-sec></tp:taxon-treatment>
